# Supplementary material for: Establishment and Characterization of Brain Cancer Primary Cell Cultures From Patients to Enable Phenotypic Screening for New Drugs
Source: Front Pharmacol. 2022 Mar 17;13:778193. doi: 10.3389/fphar.2022.778193 (PMC8970592; doi:10.3389/fphar.2022.778193)
Supplement: Supplementary file 1 [file Table2.xlsx]

## Sheet: Sheet1
	Phenotypic screening assays performed on primary cultures established from patient glioma tissues and the IC50 vlaues obtained
	Sample ID	Pathology	Grade	Age (yrs)	Gender	Bendamustine	Temozolomide	CetuxiMab	Paclitaxel	5-FluoroUracil	Cisplatin	Crizotinib	MEK inhbitor	Doxorubicin	Cabozantinib
1	SB.30648	Desmoplastic infantile Ganglioglioma	I	8	F
2	SB.00305	Gemistocytic astrocytoma	II	58	M
3	SB.30649	Oligoastrocytoma	II	30	M
4	SB.26549	Oligodendroglioma	II	56	M
5	SB.31646	Oligodenroglioma	II	32	M
6	SB.36164	Anaplastic astrocytoma	III	52	M
7	SB.05972	Anaplastic astrocytoma	III	44	F
8	SB.06077	Anaplastic astrocytoma	III	35	F	300 µM
9	SB.06129	Anaplastic astrocytoma	III	32	M	200 µM	>500 µM	No response				0.5-1.7 µM	3.2 - 5 µM	>10 uM	< 20 uM
10	SB.00474	Anaplastic Oligodendroglioma	III	49	M		>500 µM
11	SB.4422	Anaplastic Oligodendroglioma	III	30	M	190 µM
12	SB.26548	Oligodendroglioma	III	20	M
13	SB.00298	Glioblastoma multiforme	IV	35	F			No response
14	SB.05980	Glioblastoma multiforme	IV	56	M			No response				>20 uM		>10 uM	< 20 uM
15	SB.26531	Glioblastoma multiforme	IV	33	M
16	SB.30771	Glioblastoma multiforme	IV	74	M			No response	0.45 µM	3.5 µM	8.3 µM	>20 µM			3.2 µM
Cell line	U87MG	Glioblastoma Multiforme	IV	NA	F	200 - 300 µM	>500 µM	No response				1 -4 µM	8- 10 µM	< 10 uM	~20 uM
														(~60%inhb at 10uM)
